# Supplementary material for: Theoretical and Experimental Investigation of the Antioxidation Mechanism of Loureirin C by Radical Scavenging for Treatment of Stroke
Source: Molecules. 2023 Jan 2;28(1):380. doi: 10.3390/molecules28010380 (PMC9822359; doi:10.3390/molecules28010380)
Supplement: Supplementary file 1 [file molecules-28-00380-s001.zip]

Archive with 1 entries (1 files):
- molecules-1979638-supplementary.pdf
